# Supplementary material for: Planning protected areas network that are relevant today and under future climate change is possible: the case of Atlantic Forest endemic birds
Source: PeerJ. 2018 May 24;6:e4689. doi: 10.7717/peerj.4689 (PMC5971100; doi:10.7717/peerj.4689)
Supplement: Table S1 — Results per species showing species’ conservation status, number of occurrence records, results of the ecological niche modeling and systematic conservation planning analysis. [file peerj-06-4689-s003.xlsx]

## Sheet: Title
Table S1: Results per species
Label	Information
Taxonomic classification (CBRO, 2014)	Numbering corresponding species' taxonomic classification following CBRO (2014).
Order	Taxonomic order following CBRO (2014).
Family	Taxonomic family following CBRO (2014).
Especie	Scietific name following CBRO (2014).
Current Conservation Status	Species' conservation status following IUCN (2014), where LC = Least Concern, NT= Near threatened, VU = Vulnerable, EN = Endangered, CR = Critically Endangered.
Occurrence Records	Number of occurrence records used to run the ecological niche modelling
Current Environmentally Suitable Area (km²)	Current Environmentally Suitable Area (km²) derived from ecological niche modelling, excluding areas that have lost their forest cover
Future (2050) Environmentally Suitable Area (km²)	Future (2050) Environmentally Suitable Area (km²) derived from ecological niche modelling, excluding areas that have lost their forest cover
Different between current and future environmentally suitable area (%)	Different between current and future environmentally suitable area (%)
Average TSS (among five modeling algorithms)	Average value of the True Skill Statistic (TSS) among the five modeling algorithms used in the ecological niche modeling
Targeted current environmentally suitable area to be preserved (%)	Targeted current environmentally suitable area to be preserved (%) used in the sistematic conservation planning modeling
Environmentally suitable area preserved within counties that were selected both in current and future scenarios in relationship to current environmentally suitable area (%) within the best solution of the sistemtic conservation planning, ignoring the Boundary Leght Modifier	Environmentally suitable area preserved within municipalities that were selected in the best solution of the sistematic conservation planning both in current and future scenarios in relationship to the current environmentally suitable area (%)
Targeted future environmentally suitable area to be preserved (%)	Targeted future environmentally suitable area to be preserved (%) used in the sistematic conservation planning modeling
Environmentally suitable area preserved within counties that were selected both in current and future scenarios in relationship to future environmentally suitable area (%) within the best solution of the sistematic conservation planning, ignoring the Boundary Leght Modifier	Environmentally suitable area preserved within municipalities that were selected in the best solution of the sistematic conservation planning both in current and future scenarios in relationship to the future environmentally suitable area (%)
Supplementary file from manuscript:
Planning protected areas netwror that are relevant today and under future climate change: the case of Atlantic Forest endemic birds
Mariana M. Vale, Thiago V. Souza, Maria Alice S. Alves4 Renato Crouzeilles

## Sheet:  Resuls
Taxonomic classification (CBRO, 2014)	Order	Family	Especie	Current Conservation Status	Occurrence Records	Current Environmentally Suitable Area (km²)	Future (2050) Environmentally Suitable Area (km²)	Difference between current and future environmentally suitable area (%)	Average TSS (among five modeling algorithms)	Targeted current environmentally suitable area to be preserved (%)	Environmentally suitable area preserved within counties that were selected both in current and future scenarios in relationship to current environmentally suitable area (%)	Targeted future environmentally suitable area to be preserved (%)	Environmentally suitable area preserved within counties that were selected both in current and future scenarios in relationship to future environmentally suitable area (%)
1	Tinamiformes Huxley, 1872	Tinamidae Gray, 1840	Tinamus solitarius (Vieillot, 1819)	NT	32	93200	71508	23.3	0.68	0.15	2.36976	0.15	2.73089
2	Tinamiformes Huxley, 1872	Tinamidae Gray, 1840	Crypturellus noctivagus (Wied, 1820)	NT	14	30197	20343	32.6	0.41	0.15	2.19655	0.15	2.48833
3	Galliformes Linnaeus, 1758	Cracidae Rafinesque, 1815	Aburria jacutinga (Spix, 1825)	EN	32	93619	77026	17.7	0.63	0.5	0.706006	0.5	0.763654
4	Galliformes Linnaeus, 1758	Cracidae Rafinesque, 1815	Crax blumenbachii Spix, 1825	EN	15	28261	22361	20.9	0.61	0.35	1.3484	0.35	1.50349
5	Galliformes Linnaeus, 1762	Odontophoridae Gould, 1844	Odontophorus capueira (Spix, 1825)	LC	14	36419	29146	20	0.61	0.3	0.993411	0.3	1.23335
6	Accipitriformes Bonaparte, 1831	Accipitridae Vigors, 1824	Leptodon forbesi (Swann, 1922)	CR	15	3060	2	99.9	0.8	0.45	1.28809	0.75	1
7	Accipitriformes Bonaparte, 1831	Accipitridae Vigors, 1824	Amadonastur lacernulatus (Temminck, 1827)	VU	36	48681	23674	51.4	0.64	0.4	1.08992	0.4	1.20482
8	Accipitriformes Bonaparte, 1831	Accipitridae Vigors, 1824	Pseudastur polionotus (Kaup, 1847)	NT	12	79099	45319	42.7	0.49	0.3	1.14197	0.3	1.27116
9	Gruiformes Bonaparte, 1854	Rallidae Rafinesque, 1815	Aramides saracura (Spix, 1825)	LC	13	71297	37827	46.9	0.71	0.15	2.45038	0.15	2.76625
10	Columbiformes Latham, 1790	Columbidae Leach, 1820	Claravis geoffroyi (Temminck, 1811)	CR	13	48764	25496	47.7	0.39	0.6	0.71437	0.6	0.841485
11	Strigiformes Wagler, 1830	Strigidae Leach, 1820	Megascops atricapilla (Temminck, 1822)	LC	21	106284	80713	24.1	0.66	0.1	2.69394	0.1	3.5111
12	Strigiformes Wagler, 1830	Strigidae Leach, 1820	Pulsatrix koeniswaldiana (Bertoni & Bertoni, 1901)	LC	17	62200	30214	51.4	0.62	0.3	1.03045	0.3	1.25598
13	Strigiformes Wagler, 1830	Strigidae Leach, 1820	Strix hylophila Temminck, 1825	NT	13	75125	22917	69.5	0.74	0.3	0.977674	0.3	1.45977
14	Apodiformes Peters, 1940	Trochilidae Vigors, 1825	Ramphodon naevius (Dumont, 1818)	NT	18	26308	14566	44.6	0.65	0.15	3.69326	0.15	3.74697
15	Apodiformes Peters, 1940	Trochilidae Vigors, 1825	Phaethornis eurynome (Lesson, 1832)	LC	17	97163	49543	49	0.68	0.15	1.94183	0.15	2.35638
16	Apodiformes Peters, 1940	Trochilidae Vigors, 1825	Florisuga fusca (Vieillot, 1817)	LC	17	87790	34795	60.4	0.58	0.15	2.27673	0.15	2.97877
17	Apodiformes Peters, 1940	Trochilidae Vigors, 1825	Stephanoxis lalandi (Vieillot, 1818)	LC	18	29907	4575	84.7	0.8	0.15	3.28828	0.15	3.82329
18	Apodiformes Peters, 1940	Trochilidae Vigors, 1825	Thalurania glaucopis (Gmelin, 1788)	LC	41	124771	85587	31.4	0.59	0.15	2.19667	0.15	2.55796
19	Apodiformes Peters, 1940	Trochilidae Vigors, 1825	Leucochloris albicollis (Vieillot, 1818)	LC	23	54774	14036	74.4	0.6	0.1	4.7819	0.1	6.42878
20	Apodiformes Peters, 1940	Trochilidae Vigors, 1825	Clytolaema rubricauda (Boddaert, 1783)	LC	25	72662	19239	73.5	0.69	0.15	2.54709	0.15	3.67419
21	Trogoniformes A. O. U., 1886	Trogonidae Lesson, 1828	Trogon surrucura Vieillot, 1817	LC	52	87037	41500	52.3	0.7	0.15	2.21922	0.15	2.98941
22	Coraciiformes Forbes, 1844	Momotidae Gray, 1840	Baryphthengus ruficapillus (Vieillot, 1818)	LC	47	100089	65049	35	0.6	0.15	1.88281	0.15	2.39365
23	Galbuliformes Fürbringer, 1888	Galbulidae Vigors, 1825	Jacamaralcyon tridactyla (Vieillot, 1817)	VU	16	13866	1846	86.7	0.49	0.25	0.346725	0.35	0.676274
24	Galbuliformes Fürbringer, 1888	Bucconidae Horsfield, 1822	Malacoptila striata (Spix, 1824)	NT	50	90850	61448	32.4	0.65	0.15	2.2468	0.15	2.47433
25	Piciformes Meyer & Wolf, 1810	Ramphastidae Vigors, 1825	Ramphastos dicolorus Linnaeus, 1766	LC	31	111790	71847	35.7	0.64	0.15	2.10218	0.15	2.47078
26	Piciformes Meyer & Wolf, 1810	Ramphastidae Vigors, 1825	Selenidera maculirostris (Lichtenstein, 1823)	LC	32	108051	60788	43.7	0.65	0.15	2.39752	0.15	2.81307
27	Piciformes Meyer & Wolf, 1810	Ramphastidae Vigors, 1825	Pteroglossus bailloni (Vieillot, 1819)	NT	18	94787	42492	55.2	0.64	0.3	1.141	0.3	1.46347
28	Piciformes Meyer & Wolf, 1815	Picidae Leach, 1820	Picumnus temminckii Lafresnaye, 1845	LC	25	25201	6205	75.4	0.65	0.15	3.5547	0.15	3.73997
29	Piciformes Meyer & Wolf, 1815	Picidae Leach, 1820	Melanerpes flavifrons (Vieillot, 1818)	LC	52	135150	98282	27.3	0.63	0.15	1.87299	0.15	2.03243
30	Piciformes Meyer & Wolf, 1815	Picidae Leach, 1820	Veniliornis maculifrons (Spix, 1824)	LC	18	11644	7293	37.4	0.61	0.15	2.80436	0.15	3.2285
31	Piciformes Meyer & Wolf, 1815	Picidae Leach, 1820	Veniliornis spilogaster (Wagler, 1827)	LC	34	96107	45399	52.8	0.71	0.15	2.19379	0.15	2.76193
32	Piciformes Meyer & Wolf, 1815	Picidae Leach, 1820	Piculus aurulentus (Temminck, 1821)	NT	27	78190	25544	67.3	0.63	0.15	2.31309	0.15	3.26438
33	Piciformes Meyer & Wolf, 1815	Picidae Leach, 1820	Dryocopus galeatus (Temminck, 1822)	VU	42	70929	28636	59.6	0.75	0.4	0.926486	0.4	1.04878
34	Piciformes Meyer & Wolf, 1815	Picidae Leach, 1820	Campephilus robustus (Lichtenstein, 1818)	LC	27	147155	110599	24.8	0.65	0.15	2.03666	0.15	2.26593
35	Psittaciformes Wagler, 1830	Psittacidae Rafinesque, 1815	Pyrrhura cruentata (Wied, 1820)	VU	17	9783	3436	64.9	0.68	0.25	1.64851	0.25	1.75687
36	Psittaciformes Wagler, 1830	Psittacidae Rafinesque, 1815	Pyrrhura frontalis (Vieillot, 1817)	LC	57	123236	81822	33.6	0.52	0.15	1.95555	0.15	2.40382
37	Psittaciformes Wagler, 1830	Psittacidae Rafinesque, 1815	Pyrrhura leucotis (Kuhl, 1820)	NT	16	25455	21081	17.2	0.7	0.15	3.01771	0.15	2.95422
38	Psittaciformes Wagler, 1830	Psittacidae Rafinesque, 1815	Pyrrhura griseipectus Salvadori, 1900	CR	15	14121	13866	1.8	0.71	0.6	0.858665	0.6	0.864028
39	Psittaciformes Wagler, 1830	Psittacidae Rafinesque, 1815	Brotogeris tirica (Gmelin, 1788)	LC	34	112110	73220	34.7	0.62	0.1	3.67483	0.1	4.24154
40	Psittaciformes Wagler, 1830	Psittacidae Rafinesque, 1815	Touit melanonotus (Wied, 1820)	EN	13	294	0	100	0.56	0.7	0.830791	0.8	0
41	Psittaciformes Wagler, 1830	Psittacidae Rafinesque, 1815	Touit surdus (Kuhl, 1820)	VU	13	43374	21301	50.9	0.56	0.4	1.28928	0.4	1.37628
42	Psittaciformes Wagler, 1830	Psittacidae Rafinesque, 1815	Pionopsitta pileata (Scopoli, 1769)	LC	13	94623	36230	61.7	0.71	0.15	2.20366	0.15	2.74053
43	Psittaciformes Wagler, 1830	Psittacidae Rafinesque, 1815	Amazona vinacea (Kuhl, 1820)	EN	28	107779	59963	44.4	0.7	0.35	0.846147	0.35	0.97796
44	Psittaciformes Wagler, 1830	Psittacidae Rafinesque, 1815	Amazona pretrei (Temminck, 1830)	VU	14	40238	13588	66.2	0.72	0.25	1.35063	0.25	1.92067
45	Psittaciformes Wagler, 1830	Psittacidae Rafinesque, 1815	Amazona brasiliensis (Linnaeus, 1758)	VU	14	4833	43	99.1	0.82	0.25	2.37392	0.45	0.558255
46	Psittaciformes Wagler, 1830	Psittacidae Rafinesque, 1815	Amazona rhodocorytha (Salvadori, 1890)	EN	36	45727	51058	-11.7	0.72	0.35	1.05449	0.35	1.21875
47	Psittaciformes Wagler, 1830	Psittacidae Rafinesque, 1815	Triclaria malachitacea (Spix, 1824)	NT	13	114153	70226	38.5	0.81	0.15	2.17897	0.15	2.67245
48	Passeriformes Linnaeus, 1758	Thamnophilidae Swainson, 1824	Terenura sicki Teixeira & Gonzaga, 1983	EN	12	5557	225	96	0.62	0.35	1.27596	0.55	0.336617
49	Passeriformes Linnaeus, 1758	Thamnophilidae Swainson, 1824	Terenura maculata (Wied, 1831)	LC	41	77351	47422	38.7	0.7	0.15	2.42478	0.15	2.74856
50	Passeriformes Linnaeus, 1758	Thamnophilidae Swainson, 1824	Myrmotherula minor Salvadori, 1864	VU	20	77820	31575	59.4	0.8	0.4	0.960449	0.4	1.18666
51	Passeriformes Linnaeus, 1758	Thamnophilidae Swainson, 1824	Myrmotherula urosticta (Sclater, 1857)	NT	17	625	2	99.7	0.53	0.25	0.572227	0.45	0
52	Passeriformes Linnaeus, 1758	Thamnophilidae Swainson, 1824	Myrmotherula unicolor (Ménétriès, 1835)	NT	34	61601	36607	40.6	0.42	0.15	2.68388	0.15	2.91587
53	Passeriformes Linnaeus, 1758	Thamnophilidae Swainson, 1824	Formicivora serrana Hellmayr, 1929	LC	34	40063	27900	30.4	0.72	0.15	1.09058	0.15	0.819513
54	Passeriformes Linnaeus, 1758	Thamnophilidae Swainson, 1824	Rhopias gularis (Spix, 1825)	LC	44	74279	35887	51.7	0.62	0.15	2.24014	0.15	2.95101
55	Passeriformes Linnaeus, 1758	Thamnophilidae Swainson, 1824	Dysithamnus stictothorax (Temminck, 1823)	NT	50	70552	39438	44.1	0.65	0.15	2.39437	0.15	2.86386
56	Passeriformes Linnaeus, 1758	Thamnophilidae Swainson, 1824	Dysithamnus xanthopterus Burmeister, 1856	LC	19	55751	18804	66.3	0.68	0.15	2.45146	0.15	3.1652
57	Passeriformes Linnaeus, 1758	Thamnophilidae Swainson, 1824	Dysithamnus plumbeus (Wied, 1831)	VU	21	6289	4569	27.3	0.59	0.4	1.194	0.4	1.52283
58	Passeriformes Linnaeus, 1758	Thamnophilidae Swainson, 1824	Herpsilochmus pileatus (Lichtenstein, 1823)	VU	17	29297	27744	5.3	0.63	0.25	1.57141	0.25	1.69993
59	Passeriformes Linnaeus, 1758	Thamnophilidae Swainson, 1824	Mackenziaena leachii (Such, 1825)	LC	59	87772	29326	66.6	0.68	0.15	2.31074	0.15	3.19802
60	Passeriformes Linnaeus, 1758	Thamnophilidae Swainson, 1824	Mackenziaena severa (Lichtenstein, 1823)	LC	80	97486	59463	39	0.68	0.15	2.13089	0.15	2.66388
61	Passeriformes Linnaeus, 1758	Thamnophilidae Swainson, 1824	Biatas nigropectus (Lafresnaye, 1850)	VU	25	86771	59753	31.1	0.69	0.25	1.19736	0.25	1.5304
62	Passeriformes Linnaeus, 1758	Thamnophilidae Swainson, 1824	Myrmoderus ruficaudus (Wied, 1831)	EN	28	14944	13973	6.5	0.78	0.35	1.51945	0.35	1.41095
63	Passeriformes Linnaeus, 1758	Thamnophilidae Swainson, 1824	Myrmoderus loricatus (Lichtenstein, 1823)	LC	31	85693	42069	50.9	0.59	0.15	1.92643	0.15	2.01489
64	Passeriformes Linnaeus, 1758	Thamnophilidae Swainson, 1824	Myrmoderus squamosus (Pelzeln, 1868)	LC	52	49426	15629	68.4	0.74	0.15	3.06419	0.15	3.92191
65	Passeriformes Linnaeus, 1758	Thamnophilidae Swainson, 1824	Pyriglena leucoptera (Vieillot, 1818)	LC	148	90252	51535	42.9	0.48	0.15	2.31863	0.15	2.77421
66	Passeriformes Linnaeus, 1758	Thamnophilidae Swainson, 1824	Cercomacra brasiliana Hellmayr, 1905	NT	16	11824	10735	9.2	0.56	0.15	0.935845	0.15	1.08448
67	Passeriformes Linnaeus, 1758	Thamnophilidae Swainson, 1824	Drymophila ferruginea (Temminck, 1822)	LC	80	41644	15206	63.5	0.57	0.15	2.31781	0.15	3.47199
68	Passeriformes Linnaeus, 1758	Thamnophilidae Swainson, 1824	Drymophila rubricollis (Bertoni, 1901)	LC	40	93958	37923	59.6	0.63	0.15	2.22582	0.15	2.71406
69	Passeriformes Linnaeus, 1758	Thamnophilidae Swainson, 1824	Drymophila genei (Filippi, 1847)	LC	12	28322	16010	43.5	0.55	0.15	2.06145	0.15	1.28623
70	Passeriformes Linnaeus, 1758	Thamnophilidae Swainson, 1824	Drymophila ochropyga (Hellmayr, 1906)	NT	46	71184	34498	51.5	0.65	0.15	2.29875	0.15	2.45685
71	Passeriformes Linnaeus, 1758	Thamnophilidae Swainson, 1824	Drymophila malura (Temminck, 1825)	LC	60	86265	26432	69.4	0.68	0.15	2.41155	0.15	3.31043
72	Passeriformes Linnaeus, 1758	Thamnophilidae Swainson, 1824	Drymophila squamata (Lichtenstein, 1823)	LC	64	41983	28471	32.2	0.53	0.15	2.90358	0.15	3.30676
73	Passeriformes Linnaeus, 1758	Conopophagidae Sclater & Salvin, 1873	Conopophaga melanops (Vieillot, 1818)	LC	59	51612	45449	11.9	0.63	0.3	1.67233	0.3	1.58184
74	Passeriformes Linnaeus, 1758	Grallariidae Sclater & Salvin, 1873	Hylopezus nattereri (Pinto, 1937)	LC	23	21862	2012	90.8	0.53	0.3	1.92394	0.3	2.09532
75	Passeriformes Linnaeus, 1758	Rhinocryptidae Wetmore, 1926 (1837)	Merulaxis ater Lesson, 1830	NT	22	26915	4348	83.8	0.66	0.3	1.86769	0.3	1.50462
76	Passeriformes Linnaeus, 1758	Rhinocryptidae Wetmore, 1926 (1837)	Eleoscytalopus indigoticus (Wied, 1831)	NT	48	96100	43362	54.9	0.64	0.15	2.26757	0.15	2.75864
77	Passeriformes Linnaeus, 1758	Rhinocryptidae Wetmore, 1926 (1837)	Scytalopus speluncae (Ménétriès, 1835)	LC	36	82851	27080	67.3	0.55	0.15	2.46764	0.15	3.46859
78	Passeriformes Linnaeus, 1758	Rhinocryptidae Wetmore, 1926 (1837)	Psilorhamphus guttatus (Ménétriès, 1835)	NT	24	30960	9249	70.1	0.52	0.15	3.58305	0.15	4.41378
79	Passeriformes Linnaeus, 1758	Formicariidae Gray, 1840	Chamaeza meruloides Vigors, 1825	LC	25	64209	25343	60.5	0.59	0.15	2.15532	0.15	2.50588
80	Passeriformes Linnaeus, 1758	Formicariidae Gray, 1840	Chamaeza ruficauda (Cabanis & Heine, 1859)	LC	22	79524	38659	51.4	0.71	0.3	1.18232	0.3	1.46472
81	Passeriformes Linnaeus, 1758	Dendrocolaptidae Gray, 1840	Campylorhamphus falcularius (Vieillot, 1822)	LC	47	128285	84239	34.3	0.58	0.3	0.928018	0.3	1.02927
82	Passeriformes Linnaeus, 1758	Furnariidae Gray, 1840	Clibanornis dendrocolaptoides (Pelzeln, 1859)	NT	23	60268	33176	45	0.78	0.15	2.22244	0.15	2.53545
83	Passeriformes Linnaeus, 1758	Furnariidae Gray, 1840	Anabazenops fuscus (Vieillot, 1816)	LC	42	82365	34586	58	0.69	0.3	1.16677	0.3	1.19436
84	Passeriformes Linnaeus, 1758	Furnariidae Gray, 1840	Anabacerthia amaurotis (Temminck, 1823)	NT	30	71766	25052	65.1	0.64	0.3	1.25048	0.3	1.72967
85	Passeriformes Linnaeus, 1758	Furnariidae Gray, 1840	Philydor atricapillus (Wied, 1821)	LC	85	85360	59436	30.4	0.56	0.3	1.17356	0.3	1.37806
86	Passeriformes Linnaeus, 1758	Furnariidae Gray, 1840	Heliobletus contaminatus Berlepsch, 1885	LC	65	87238	35399	59.4	0.75	0.3	1.17394	0.3	1.47998
87	Passeriformes Linnaeus, 1758	Furnariidae Gray, 1840	Cichlocolaptes leucophrus (Jardine & Selby, 1830)	LC	54	92484	45458	50.8	0.65	0.3	1.27847	0.3	1.50817
88	Passeriformes Linnaeus, 1758	Furnariidae Gray, 1840	Leptasthenura striolata (Pelzeln, 1856)	LC	15	11202	735	93.4	0.59	0.1	6.36095	0.1	0.990519
89	Passeriformes Linnaeus, 1758	Furnariidae Gray, 1840	Leptasthenura setaria (Temminck, 1824)	NT	33	49169	14550	70.4	0.79	0.1	3.79609	0.1	5.36134
90	Passeriformes Linnaeus, 1758	Furnariidae Gray, 1840	Phacellodomus erythrophthalmus (Wied, 1821)	LC	28	84098	30289	64	0.6	0.15	2.43711	0.15	2.97988
91	Passeriformes Linnaeus, 1758	Furnariidae Gray, 1840	Synallaxis ruficapilla Vieillot, 1819	LC	97	101816	51502	49.4	0.77	0.15	2.21291	0.15	2.72528
92	Passeriformes Linnaeus, 1758	Furnariidae Gray, 1840	Synallaxis whitneyi Pacheco & Gonzaga, 1995	VU	17	13582	5082	62.6	0.52	0.1	5.23134	0.1	6.38302
93	Passeriformes Linnaeus, 1758	Furnariidae Gray, 1840	Synallaxis infuscata Pinto, 1950	EN	16	4518	2190	51.5	0.75	0.35	1.28047	0.35	2.14859
94	Passeriformes Linnaeus, 1758	Furnariidae Gray, 1840	Acrobatornis fonsecai Pacheco, Whitney & Gonzaga, 1996	VU	14	2526	227	91	0.7	0.25	1.59436	0.45	0.616415
95	Passeriformes Linnaeus, 1758	Furnariidae Gray, 1840	Cranioleuca obsoleta (Reichenbach, 1853)	LC	51	111410	68872	38.2	0.76	0.15	1.99968	0.15	2.39169
96	Passeriformes Linnaeus, 1758	Furnariidae Gray, 1840	Cranioleuca pallida (Wied, 1831)	LC	46	96379	39070	59.5	0.7	0.15	2.13783	0.15	2.17768
97	Passeriformes Linnaeus, 1758	Furnariidae Gray, 1840	Thripophaga macroura (Wied, 1821)	VU	19	50454	57041	-13.1	0.58	0.25	1.46835	0.25	1.79981
98	Passeriformes Linnaeus, 1758	Pipridae Rafinesque, 1815	Neopelma aurifrons (Wied, 1831)	VU	24	85251	62297	26.9	0.79	0.25	1.55714	0.25	1.77787
99	Passeriformes Linnaeus, 1758	Pipridae Rafinesque, 1815	Neopelma chrysolophum Pinto, 1944	LC	30	73653	24096	67.3	0.55	0.15	2.43441	0.15	2.77429
100	Passeriformes Linnaeus, 1758	Pipridae Rafinesque, 1815	Ilicura militaris (Shaw & Nodder, 1809)	LC	86	81800	62109	24.1	0.68	0.15	2.04192	0.15	2.49945
101	Passeriformes Linnaeus, 1758	Pipridae Rafinesque, 1815	Chiroxiphia caudata (Shaw & Nodder, 1793)	LC	185	105285	64762	38.5	0.73	0.1	3.16969	0.1	3.77311
102	Passeriformes Linnaeus, 1758	Tityridae Gray, 1840	Laniisoma elegans (Thunberg, 1823)	LC	35	95993	43255	54.9	0.65	0.3	1.10541	0.3	1.1014
103	Passeriformes Linnaeus, 1758	Tityridae Gray, 1840	Iodopleura pipra (Lesson, 1831)	NT	25	75097	44788	40.4	0.69	0.15	2.70591	0.15	3.27825
104	Passeriformes Linnaeus, 1758	Cotingidae Bonaparte, 1849	Lipaugus lanioides (Lesson, 1844)	NT	54	92428	64158	30.6	0.63	0.3	1.01025	0.3	1.29308
105	Passeriformes Linnaeus, 1758	Cotingidae Bonaparte, 1849	Tijuca atra Ferrusac, 1829	NT	12	60081	23927	60.2	0.68	0.3	1.13789	0.3	1.15015
106	Passeriformes Linnaeus, 1758	Cotingidae Bonaparte, 1849	Xipholena atropurpurea (Wied, 1820)	EN	40	22309	15276	31.5	0.78	0.35	1.36396	0.35	1.38224
107	Passeriformes Linnaeus, 1758	Cotingidae Bonaparte, 1849	Procnias nudicollis (Vieillot, 1817)	VU	84	99519	62770	36.9	0.59	0.25	1.37302	0.25	1.68771
108	Passeriformes Linnaeus, 1758	Cotingidae Bonaparte, 1849	Cotinga maculata (Statius Muller, 1776)	EN	19	5641	1252	77.8	0.49	0.35	1.57119	0.45	0.654097
109	Passeriformes Linnaeus, 1758	Cotingidae Bonaparte, 1849	Carpornis cucullata (Swainson, 1821)	NT	60	67929	23157	65.9	0.69	0.3	1.36623	0.3	1.83751
110	Passeriformes Linnaeus, 1758	Cotingidae Bonaparte, 1849	Carpornis melanocephala (Wied, 1820)	VU	39	22137	6482	70.7	0.57	0.4	1.34177	0.4	1.26826
111	Passeriformes Linnaeus, 1758	Pipritidae Ohlson, Irestedt, Ericson & Fjeldså, 2013	Piprites pileata (Temminck, 1822)	VU	21	8884	833	90.6	0.52	0.25	2.27892	0.35	0.88673
112	Passeriformes Linnaeus, 1758	Platyrinchidae Bonaparte, 1854	Platyrinchus leucoryphus Wied, 1831	VU	15	13695	200	98.5	0.63	0.4	1.60808	0.6	0.883725
113	Passeriformes Linnaeus, 1758	Rhynchocyclidae Berlepsch, 1907	Phylloscartes eximius (Temminck, 1822)	NT	39	103558	63268	38.9	0.85	0.15	2.00809	0.15	2.1266
114	Passeriformes Linnaeus, 1758	Rhynchocyclidae Berlepsch, 1907	Phylloscartes kronei Willis & Oniki, 1992	VU	17	13593	4724	65.2	0.6	0.25	2.60048	0.25	2.86962
115	Passeriformes Linnaeus, 1758	Rhynchocyclidae Berlepsch, 1907	Phylloscartes beckeri Gonzaga & Pacheco, 1995	EN	13	1689	141	91.6	0.76	0.6	0.498629	0.7	0.917914
116	Passeriformes Linnaeus, 1758	Rhynchocyclidae Berlepsch, 1907	Phylloscartes ceciliae Teixeira, 1987	EN	12	10393	1866	82	0.69	0.35	1.36805	0.45	0.519122
117	Passeriformes Linnaeus, 1758	Rhynchocyclidae Berlepsch, 1907	Phylloscartes paulista Ihering & Ihering, 1907	NT	27	69532	54381	21.8	0.72	0.15	2.54967	0.15	2.98486
118	Passeriformes Linnaeus, 1758	Rhynchocyclidae Berlepsch, 1907	Phylloscartes oustaleti (Sclater, 1887)	NT	28	52521	13557	74.2	0.65	0.3	1.58048	0.3	1.96135
119	Passeriformes Linnaeus, 1758	Rhynchocyclidae Berlepsch, 1907	Phylloscartes difficilis (Ihering & Ihering, 1907)	NT	17	85230	34829	59.1	0.78	0.15	2.27201	0.15	2.94187
120	Passeriformes Linnaeus, 1758	Rhynchocyclidae Berlepsch, 1907	Phylloscartes sylviolus (Cabanis & Heine, 1859)	NT	19	55031	50144	8.9	0.7	0.15	2.62104	0.15	2.69126
121	Passeriformes Linnaeus, 1758	Rhynchocyclidae Berlepsch, 1907	Todirostrum poliocephalum (Wied, 1831)	LC	114	61891	27993	54.8	0.65	0.1	3.54946	0.1	4.18194
122	Passeriformes Linnaeus, 1758	Rhynchocyclidae Berlepsch, 1907	Hemitriccus diops (Temminck, 1822)	LC	61	91655	35116	61.7	0.62	0.15	2.31837	0.15	2.94591
123	Passeriformes Linnaeus, 1758	Rhynchocyclidae Berlepsch, 1907	Hemitriccus obsoletus (Miranda-Ribeiro, 1906)	LC	20	27044	3311	87.8	0.63	0.15	3.48331	0.15	5.28834
124	Passeriformes Linnaeus, 1758	Rhynchocyclidae Berlepsch, 1907	Hemitriccus orbitatus (Wied, 1831)	NT	56	111158	78024	29.8	0.68	0.15	2.15714	0.15	2.44218
125	Passeriformes Linnaeus, 1758	Rhynchocyclidae Berlepsch, 1907	Hemitriccus nidipendulus (Wied, 1831)	LC	59	100159	46457	53.6	0.48	0.1	3.36455	0.1	3.95665
126	Passeriformes Linnaeus, 1758	Rhynchocyclidae Berlepsch, 1907	Hemitriccus kaempferi (Zimmer, 1953)	EN	15	11694	1391	88.1	0.69	0.5	1.11078	0.6	0.510874
127	Passeriformes Linnaeus, 1758	Rhynchocyclidae Berlepsch, 1907	Hemitriccus furcatus (Lafresnaye, 1846)	VU	13	8712	1328	84.8	0.5	0.25	0.979702	0.35	0.281073
128	Passeriformes Linnaeus, 1758	Tyrannidae Vigors, 1825	Phyllomyias virescens (Temminck, 1824)	LC	63	105999	78018	26.4	0.42	0.15	2.06604	0.15	2.34289
129	Passeriformes Linnaeus, 1758	Tyrannidae Vigors, 1825	Phyllomyias griseocapilla Sclater, 1862	NT	33	17394	734	95.8	0.69	0.15	3.49862	0.25	0.239963
130	Passeriformes Linnaeus, 1758	Tyrannidae Vigors, 1825	Attila rufus (Vieillot, 1819)	LC	80	97700	61095	37.5	0.6	0.15	2.24388	0.15	2.53532
131	Passeriformes Linnaeus, 1758	Tyrannidae Vigors, 1825	Muscipipra vetula (Lichtenstein, 1823)	LC	60	88815	25011	71.8	0.61	0.15	2.31859	0.15	3.41335
132	Passeriformes Linnaeus, 1758	Corvidae Leach, 1820	Cyanocorax caeruleus (Vieillot, 1818)	NT	53	82429	49757	39.6	0.76	0.15	2.62534	0.15	2.85163
133	Passeriformes Linnaeus, 1758	Polioptilidae Baird, 1858	Polioptila lactea Sharpe, 1885	NT	18	11232	11745	-4.6	0.71	0.15	1.27874	0.15	1.15538
134	Passeriformes Linnaeus, 1758	Passerellidae Cabanis & Heine, 1850	Arremon semitorquatus Swainson, 1838	LC	13	39685	11566	70.9	0.6	0.15	2.87701	0.15	3.04285
135	Passeriformes Linnaeus, 1758	Icteridae Vigors, 1825	Curaeus forbesi (Sclater, 1886)	EN	24	1719	1207	29.8	0.65	0.6	0.752349	0.6	0.744956
136	Passeriformes Linnaeus, 1758	Icteridae Vigors, 1825	Orthogonys chloricterus (Vieillot, 1819)	LC	42	61118	23133	62.2	0.53	0.15	2.74217	0.15	3.35186
137	Passeriformes Linnaeus, 1758	Thraupidae Cabanis, 1847	Saltator maxillosus Cabanis, 1851	LC	22	117696	82680	29.8	0.77	0.15	1.90086	0.15	2.08864
138	Passeriformes Linnaeus, 1758	Thraupidae Cabanis, 1847	Saltator fuliginosus (Daudin, 1800)	LC	80	80055	38061	52.5	0.69	0.15	2.56876	0.15	3.25115
139	Passeriformes Linnaeus, 1758	Thraupidae Cabanis, 1847	Orchesticus abeillei (Lesson, 1839)	NT	28	56126	13238	76.4	0.75	0.15	2.7175	0.15	4.10213
140	Passeriformes Linnaeus, 1758	Thraupidae Cabanis, 1847	Ramphocelus bresilius (Linnaeus, 1766)	LC	78	84609	49009	42.1	0.68	0.1	3.8592	0.1	4.51422
141	Passeriformes Linnaeus, 1758	Thraupidae Cabanis, 1847	Tangara seledon (Statius Muller, 1776)	LC	106	94934	65139	31.4	0.7	0.15	2.56223	0.15	2.78227
142	Passeriformes Linnaeus, 1758	Thraupidae Cabanis, 1847	Tangara fastuosa (Lesson, 1831)	VU	18	5511	1297	76.5	0.63	0.25	1.68662	0.35	0.646532
143	Passeriformes Linnaeus, 1758	Thraupidae Cabanis, 1847	Tangara cyanoventris (Vieillot, 1819)	LC	33	39314	27715	29.5	0.75	0.15	0.627631	0.15	0.857425
144	Passeriformes Linnaeus, 1758	Thraupidae Cabanis, 1847	Tangara desmaresti (Vieillot, 1819)	LC	54	81135	22678	72	0.61	0.15	2.39551	0.15	2.96811
145	Passeriformes Linnaeus, 1758	Thraupidae Cabanis, 1847	Tangara cyanoptera (Vieillot, 1817)	NT	67	73257	26986	63.2	0.68	0.15	2.79055	0.15	3.73031
146	Passeriformes Linnaeus, 1758	Thraupidae Cabanis, 1847	Tangara ornata (Sparrman, 1789)	LC	77	93310	50114	46.3	0.66	0.15	2.31499	0.15	2.80164
147	Passeriformes Linnaeus, 1758	Thraupidae Cabanis, 1847	Tangara peruviana (Desmarest, 1806)	VU	35	68618	37229	45.7	0.61	0.25	1.55633	0.25	1.91531
148	Passeriformes Linnaeus, 1758	Thraupidae Cabanis, 1847	Dacnis nigripes Pelzeln, 1856	NT	27	64067	44109	31.2	0.6	0.15	2.70427	0.15	3.29834
149	Passeriformes Linnaeus, 1758	Thraupidae Cabanis, 1847	Poospiza thoracica (Nordmann, 1835)	LC	13	46893	14420	69.2	0.68	0.15	2.89515	0.15	3.42499
150	Passeriformes Linnaeus, 1758	Thraupidae Cabanis, 1847	Sporophila frontalis (Verreaux, 1869)	VU	38	107893	76519	29.1	0.75	0.25	1.2812	0.25	1.41983
151	Passeriformes Linnaeus, 1758	Thraupidae Cabanis, 1847	Sporophila falcirostris (Temminck, 1820)	VU	30	87957	64407	26.8	0.67	0.25	1.49651	0.25	1.59146

## Sheet: References
CBRO 214. Comitê Brasileiro de Registros Ornitológicos (2014) Listas das aves do Brasil. 11ª Edição. <http://www.cbro.org.br>. Downloaded in July 2014.
IUCN 2014. The IUCN Red List of Threatened Species. Version 2017-1. <http://www.iucnredlist.org>. Downloaded in July 2014.
